# Supplementary material for: Exploration of Chlamydial Type III Secretion System Reconstitution in Escherichia coli
Source: PLoS One. 2012 Dec 11;7(12):e50833. doi: 10.1371/journal.pone.0050833 (PMC3519817; doi:10.1371/journal.pone.0050833)
Supplement: Table S1 — Primers for vector construction. Chlamydial genomic DNA sequences are shown in lower cases. Sequences in upper cases were added to create enzyme-cutting sites (non-italics) and to facilitate digestion (italics). (XLS) [file pone.0050833.s001.xls]

## Sheet: Table S1. Vector constr primers
Purpose	Forward primer (5' → 3' sequence)	Construct yielded
	Reverse primer (5' → 3' sequence)
Cloning Cluster 1 using SalI	Sal-106660-C1-F (TTCGTCGACagaaccccttactctttg)	pBluescript II-C1
	Sal-99851-C1-R (TTCGTCGActggccgctatctctc)
Cloning Cluster 2 using SalI	Sal-628831-C2-F (TTTGTCGACtttctctcctgctaccac)	pcT3SS-C2
	Sal-636379-C2-R (TTTGTCGAagactacactcacgtg)
Cloning Cluster 3 using SalI	Sal-Bst-648613-C3-F (TTTGTCGACGTATacttgttaaatcagatcg )	pBluescript II-C3
	Sal-Bst-652718-C3-R (TTTGTCGACGTATAccatgaggaatttcgcc)
Cloning fragment A of Cluster 4 using KpnI	Kpn-Sca-760280-C4-F (TTTGGTACCAGTActcctctatcgagatgag)	pBluescript II-C4a
	D-C4-767358-f1-Kpn-R (ATAGGTACCcatcaatatcggcgactaac)
Cloning fragment B of Cluster 4 using SalI	D-C4-767245-f2-Sal-F (TAAGTCGACtgagcgaagctatggtgg)	pBluescript II-C4b
	Sal-Sca-773414-C4-R (TTTGTCGACAGTactgagctatttaggctaactcc)
Cloning Cluster 5 using KpnI	Kpn-831936-C5-F (TTTGGTACctttcttagataacctattg)	pcT3SS-C5/C6
	Kpn-828219-C5-R (TTTGGTACcttgatgagaggcttgag)
Cloning Cluster 6 using NheI	Nhe-1017829-C6-F (TTTGCTagctctataatccaacttg)	pcT3SS-C6
	Nhe-1012656-C6-R (TTTGCTAGcagtatttcagttgcc)
Deleting transcription terminator (TT) of Cluster 6	Kpn-1017829-C6-F (TTAGGTACCagctctataatccaacttgc)	TT-free cluster 6
	D-C6+5-C6-R-1012731 (tgaagtaagtttagctattggtagaggctg)
Deleting promoter of Cluster 5	D-C6+5-C5-F-831714 (caatagctaaacttacttcatggagaatgc)	Promoterless cluster 5
	Kpn-828219-C5-R (TTTGGTACcttgatgagaggcttgag)
Cloning C-Flag-tagged TARP using NdeI and SalI	D-TARP-Nde-F (TTACAtatgacgaattctatatcagg)	pRK5_TARP-Flag
	D-TARP-Sal-R (TTAGTCGACtcctacggtatcaatcag)
Cloning non-tagged TARP using NdeI and SalI	D-TARP-Nde-F (TTACAtatgacgaattctatatcagg)	pBAD24_TARP
	D-TARP-stop-Sal-R (TTAGTCGACttatcctacggtatcaatc)
Cloning C-Flag-tagged IncA using NdeI and SalI	D-IncA-Nde-F (TTTCATatgacaacgcctactctaat)	pBAD24_IncA-Flag
	D-IncA-Sal-R-epitope (TTCGTCGACggagctttttgtagagggt)
Cloning C-Flag-tagged IncD using NdeI and SalI	D-IncD-Nde-F (TTTCAtatgactaaggtttatgcgaa)	pBAD24_IncD-Flag
	D-IncD-Sal-R-epitope (TTCGTCGActcaccgagttttcgagt)
Cloning C-Flag-tagged IncG using NdeI and SalI	D-IncG-Nde-F (TTTCATatgatctgctgtgacaaagt)	pBAD24_IncG-Flag
	D-IncG-Sal-R-epitope (TTTGTCGACgaaggagtgtgatcgagaac)
Cloning C-Flag-tagged CT813 using NdeI and SalI	D-CT813-Nde-F (TTTCATatgactactcttcccaa taa)	pBAD24_CT813-Flag
	D-CT813-Sal-R-epitope (TTTGTCGACtatcgaaccacgtcttcc)
