# Supplementary material for: Exploration of Chlamydial Type III Secretion System Reconstitution in Escherichia coli
Source: PLoS One. 2012 Dec 11;7(12):e50833. doi: 10.1371/journal.pone.0050833 (PMC3519817; doi:10.1371/journal.pone.0050833)
Supplement: Table S2 — Sequencing primers. Number denotes position of primer's first base in the C. trachomatis D genome (accession #: NC_000117). (XLS) [file pone.0050833.s002.xls]

## Sheet: Table S2. Sequencing primers
Application	Primer	Genome localization	5' → 3' sequence
Sequencing pBluseScript inserts	M13 forward	Not applicable	GTTTTCCCAGTCACGAC
	M13 reverse	Not applicable	CAGGAAACAGCTATGAC
Sequencing pBAD inserts	pBAD-fwd-1210	Not applicable	GCCATAGCATTTTTATCCA
	pBAD-rev-1439	Not applicable	TGTTTTATCAGACCGCTTC
Sequencing cluster 1	D-C1F1	100616	GACGACATGATCAAGACGG
	D-C1F2	101381	ACACGAGATACACCAATCG
	D-C1F3	102160	GATAATCCTCATTATCCGC
	D-C1F4	102938	CAGGAGAAGAATCATCATCG
	D-C1F5	103725	GTCTGTGCCCATTCGCTC
	D-C1F6	104514	AATGACCATAAAGGGAAACC
	D-C1F7	105290	GTTAATGGTGATCATAAAGTCC
Sequencing cluster 2	pACYC-Sal-5’	Not applicable	GCATGCACCATTCCTTG
	D-C2F1	629492	GGATTTTATGCTCAACAGG
	D-C2F2	630273	TACCCTAGCAGTTCGTAATG
	D-C2F3	631049	CATGGTAGGATTAGGAGAGC
	D-C2F4	631839	TAGAAAGATGGACGGTATCG
	D-C2F5	632614	GCTATGAAAGAATTCCCTCC
	D-C2F6	633387	GGAAAACCTCGATCTCTGTG
	D-C2F7	634174	ACGCCTCTACAATAGATCAG
	D-C2F8	634954	ATGCTTTTGAGATCGGA GTC
	pACYC-Sal-3’	Not applicable	TGTCCTACGAGTTGCATG
Sequencing cluster 3	D-C3F1	649318	AAACACAAGCCTCCTCTCC
	D-C3F2	650009	CAGCTTCTGCTTCTCAAATAG
	D-C3F3	650721	ACAAGTGACTATGCAAGCAG
	D-C3F4	651441	TGAAGACTTACTGCAAGACG
Sequencing cluster 4	D-C4aF1	760903	GGTCTCTTGGCAGTGATGG
	D-C4aF2	761673	CCTAATAGCGCTACGGAAG
	D-C4aF3	762459	TTTGGAATAGGAACAGCTTC
	D-C4aF4	763243	CGGTAACAAGCATTCAATCG
	D-C4aF5	764021	ACAAGTATTGGATCCTGAGC
	D-C4aF6	764753	TCAATGGGGATTTTCAAG C
	D-C4aF7	765525	TGCTCACTGTAGCTAAAGGG
	D-C4aF8	166180	GAATATCGTCGAGGATCGG
	D-C4bF1	767838	TTGCAAGAACAGAAGGAAGG
	D-C4bF2	768548	CTTATCCATTCAACGGACC
	D-C4bF3	769289	GGACGCTACTTGGTTTCG
	D-C4bF4	770010	CGCTTAGCATGATGAAACAG
	D-C4bF5	770752	ACAGTAGGAGCTTCATTTCC
	D-C4bF6	771457	GTCTTGAAAATGCATGACTTG
	D-C4bF7	772212	CGTTGTCATTGGAAATCAA G
Sequencing cluster 5	D-C5F1	829040	GAAAGGCTCGTTAATACATTG
	D-C5F2	829772	CCGAATCCATCAAGGACTC
	D-C5F3	830524	CGATTTCAGAGAGAAGATGG
Sequencing cluster 6	D-C6F1	1013207	AAGATCCTGTTCACGGCTG
	D-C6F2	1013854	GCTTATTATGTAGAGTCTGG
	D-C6F3	1014488	TTTACAACGCCTTCCAACAG
	D-C6F4	1014133	GTGGAGGTTCTAAGTAGAGG
	D-C6F5	1015766	GTGATCTATTTTAGGCGTACG
	D-C6F6	1016397	GCATATCAGTGCGTTCTAGC
Sequencing TARP	D-tarp-F1-760	531667	TATGACGATGCTGCTGCTG
	D-tarp-F2-1551	532458	ATCACCAACGCCATCCTC
