# Supplementary material for: Exploration of Chlamydial Type III Secretion System Reconstitution in Escherichia coli
Source: PLoS One. 2012 Dec 11;7(12):e50833. doi: 10.1371/journal.pone.0050833 (PMC3519817; doi:10.1371/journal.pone.0050833)
Supplement: Table S3 — Primers for reverse-transcription PCR. N/A: not applicable. (XLS) [file pone.0050833.s003.xls]

## Sheet: Table S3. Primers for RT-PCR
Cluster #	Operon #	Gene	F or R primer	Genome localization	5' → 3' sequence
1	N/A	CT087	D-C1F1	100616	GACGACATGATCAAGACGG
			D-C1R1	100825	GATAGCTGCGATGTCTGG
2	1	CT557	D-C2F1	629492	GGATTTTATGCTCAACAGG
			D-C2R1	629639	ATTTGAGAGCTTGCTTCG
	2	CT562	D-C2F8	634954	ATGCTTTTGAGATCGGAGTC
			D-C2R2	635139	AGCTAATCATCAACCCTTC
3	N/A	CT579	D-C3F4	651441	TGAAGACTTACTGCAAGACG
			D-C3R1	651624	GCCAGAATCTCGTGCAC
4	1	CT664	D-C4aF1	760903	GGTCTCTTGGCAGTGATGG
			D-C4R1	761098	CCCATTACAAAGGAAACC
	2	CT669	D-C4aF7	765525	TGCTCACTGTAGCTAAAGGG
			D-C4R2	765766	ATTGAGTCGCAGCTGAGA
	3	CT673	D-C4bF3	769289	GGACGCTACTTGGTTTCG
			D-C4R3	769472	ATTGCGAGAGCACGATAT
	4	CT674	D-C4bF6	771457	GTCTTGAAAATGCATGACTTG
			D-C4R4	771653	AGCGGTTGAATAATGCCT
5	N/A	CT717	D-C5F1	829040	GAAAGGCTCGTTAATACATTG
			D-C5R1	829224	TTCCTAGAACGTGCTGG
6	N/A	CT860	D-C6F1	1013207	AAGATCCTGTTCACGGCTG
			D-C6R1	1013404	GCAAGCTTTCTTTCTCATAG
